# Supplementary material for: Assessing and Resolving Model Misspecifications in Metabolic Flux Analysis
Source: Bioengineering (Basel). 2017 May 24;4(2):48. doi: 10.3390/bioengineering4020048 (PMC5590471; doi:10.3390/bioengineering4020048)
Supplement: Supplementary file 1 [file bioengineering-04-00048-s001.zip]

Archive with 18 entries (13 files):
- bioengineering-187059-final-Supplementary Material/
- bioengineering-187059-final-Supplementary Material/MATLAB codes/
- bioengineering-187059-final-Supplementary Material/MATLAB codes/.DS_Store
- bioengineering-187059-final-Supplementary Material/MATLAB codes/Case Study I/
- bioengineering-187059-final-Supplementary Material/MATLAB codes/Case Study I/CaseStudyI.m
- bioengineering-187059-final-Supplementary Material/MATLAB codes/Case Study II/
- bioengineering-187059-final-Supplementary Material/MATLAB codes/Case Study II/.DS_Store
- bioengineering-187059-final-Supplementary Material/MATLAB codes/Case Study II/CaseStudy2.m
- bioengineering-187059-final-Supplementary Material/MATLAB codes/Case Study II/MainAllTests.m
- bioengineering-187059-final-Supplementary Material/MATLAB codes/Case Study II/MainAllTests2.m
- bioengineering-187059-final-Supplementary Material/MATLAB codes/Case Study II/MainAllTests3.m
- bioengineering-187059-final-Supplementary Material/MATLAB codes/Case Study III/
- bioengineering-187059-final-Supplementary Material/MATLAB codes/Case Study III/.DS_Store
- bioengineering-187059-final-Supplementary Material/MATLAB codes/Case Study III/CaseStudy3.m
- bioengineering-187059-final-Supplementary Material/MATLAB codes/Ftest.m
- bioengineering-187059-final-Supplementary Material/MATLAB codes/LMtest.m
- bioengineering-187059-final-Supplementary Material/MATLAB codes/RESET.m
- bioengineering-187059-final-Supplementary Material/Supplmenatry materials-Assessing and Resolving Model Misspecifications in Metabolic Flux Analysis.pdf
