# Supplementary material for: Assessing and Resolving Model Misspecifications in Metabolic Flux Analysis
Source: Bioengineering (Basel). 2017 May 24;4(2):48. doi: 10.3390/bioengineering4020048 (PMC5590471; doi:10.3390/bioengineering4020048)
Supplement: Supplementary file 1 [file bioengineering-04-00048-s001.zip › bioengineering-187059-final-Supplementary Material/MATLAB codes/Case Study I/CaseStudyI.m]

% This code implements Case Study I in the manuscript titled "Assessing
% and Resolving Model Misspecifications in Metabolic Flux Analysis".
%
% Requires: model.xml from Sokolenko et al., BMC Systems Biology, 10:91, 
% 2016 (source https://github.com/ssokolen/omfapy/tree/master/analysis).
% Please place model.xml file in the same directory as this code.
%
% Written by: Sandro Hutter
% Date: 20 February 2017
clc
clear 
close all

% Adding the directory containing F-test.m
addpath ..

nrOfTests = 10000; % number of repeated tests for removal of each reaction

model = sbmlimport('model.xml');
[S,species,reactions] = getstoichmatrix(model);
S = full(S);

indexvE = [];
for k = 1:36 %The first 36 species were extracellular 
    indexvE = [indexvE find(S(k,:)~=0)]; % Find the indeces of exchange reactions
end

species = species(37:end); %Track only intracellular species
S = S(37:end,[indexvE setdiff(1:size(S,2),indexvE)]); % Restructure S into [S_E S_I]

indexE = find(sum(abs(S(:,1:length(indexvE))),2)~=0); % Find the species indices with exchange reactions
S = S([indexE' setdiff(1:size(S,1),indexE)],:); % Reorganize S so that the species with exchange reactions are at the top

% Rearranging species and reaction indeces
species = species([indexE' setdiff(1:size(S,1),indexE)]);
reactions = reactions([indexvE setdiff(1:size(S,2),indexvE)]);

% Drop species and reactions following Sokolenko et al. 
indexSp = [1:8 10:22 24:42 52:60]; % Species kept
species = species(indexSp);

indexRx = [1:8 10:23 25:83]; % Reactions kept
reactions = reactions(indexRx);

S = S(indexSp, indexRx);

% Partition S matrix
S_E = S(:,1:34);
S_I = S(:,35:end);
S_I2 = S_I(34:end,:);

% Flux data from Sokolenko et al. 
vE = [-1.066944173
    -34.92313775
    -17.7866446
    2.37612474
    2.24459406
    2.041656253
    -2.142324594
    -1.61192265
    0.333098841
    -0.312515867
    -7.751086422
    161.1574586
    7.076289524
    -0.335451099
    -2.389447025
    18.27037083
    0.973588956
    1.410947924
    -291.2119101
    2.606265159
    1.690021196
    0.86471197
    -1.371998905
    -3.997049092
    1.146063304
    1.929724953
    -32.85391871
    -2.832654816
    -0.930798119
    2.478875947
    1.588374837
    0.32464466
    1.049494219
    2.175155428];

% Standard deviation of the flux data
svE = [0.056377069
    1.338419435
    4.076024162
    0.391548655
    0.195599932
    0.130942264
    0.268613188
    0.109142287
    0.063218758
    0.037509474
    0.186835638
    3.931906058
    1.01946138
    0.412144938
    0.220144178
    1.957832291
    0.151991886
    0.109297657
    10.92802378
    0.25286843
    0.119562459
    0.053118649
    0.165148424
    0.165838307
    0.083703239
    0.152716578
    4.635581343
    0.170817535
    0.110910374
    0.365269525
    0.170353621
    0.066300785
    0.073124188
    0.132416673];

% Construct the variance-covariance matrix
Omega = diag(svE.^2);
Omega = S_E*Omega*S_E';
for k = 34:size(Omega,2)
    Omega(k,k) = 1e-2;
end
Omega = 0.5*(Omega+Omega');

% Compute the square root of the variance covariance matrix
[L,D] = eig(Omega);
P = L*sqrt(D)*inv(L);

%Perform GLS to obtain vI,GLS
X = P\S_I;
y = -P\S_E*vE;
vIref = ((X'*X)\X')*y;

% Test for removal of each reaction
for k = 1:size(S_I,2)
    
    % Generate reduced model
    Sred = S_I(:,setdiff(1:size(S_I,2),k));
    Somit = S_I(:,k);
    vIred = vIref(setdiff(1:size(S_I,2),k));
    vIomit = vIref(k);
    X = P\Sred;
    Z = P\Somit;
    
    
    % Calculate bias
    bias = ((X'*X)\X')*(P\Somit)*vIomit;
    bias = abs(bias./vIred);
    minBias(k,1) = min(bias); %min bias
    medBias(k,1) = median(bias); %median bias
    meanBias(k,1) = mean(bias);  %mean bias
    maxBias(k,1) = max(bias);    %max bias
    
    for i =1:nrOfTests
        % Generate data of SEvE
        SEvE = -S_I*vIref + P*randn(size(S_I,1),1);
        
        % GLS setup
        y = -P\SEvE;
        
        % GLS
        vIredhat = ((X'*X)\X')*y;

        % ANOVA
        nmeas = size(SEvE,1); % number of data points
        npar = size(vIred,1); % number of parameter
        smy = sum(y)^2/nmeas;
        SSR = vIredhat'*X'*y-smy;
        SSE = y'*y-smy-(vIredhat'*X'*y-smy);
        F0(k,i)=(SSR/npar)/(SSE/(nmeas-npar));
        p(k,i)=1-fcdf(F0(k,i),npar,nmeas-npar);
    end
end

%Summary of results
summary = [[1:size(S_I,2)]'  vIref mean(p,2) std(p,[],2) minBias medBias meanBias maxBias];% Save all results together as [Flux vIref pValue medBias meanBias maxBias]
summary([1,5,6,20,38:42,44,47],:)=[]; %Remove tests that lead to orphan species
[d1,d2] = sort (summary(:,3)); % sort according to p value
summary2 = summary(d2,:);

% Print results 
Flux = summary2(:,1);
vI_ref = summary2(:,2);
pValue = summary2(:,3);
pStd = summary2(:,4);
minBias = summary2(:,5);
medianBias = summary2(:,6);
meanBias = summary2(:,7);
maxBias = summary2(:,8);
T1 = table(Flux,vI_ref,pValue,pStd,minBias,medianBias,meanBias,maxBias)
